# Supplementary material for: Chitosan mitigates pan drug resistance in citrobacter freundii exhibiting AmpC and ESBL from Egyptian livestock
Source: Sci Rep. 2025 Dec 5;15:43285. doi: 10.1038/s41598-025-28607-0 (PMC12686506; doi:10.1038/s41598-025-28607-0)
Supplement: Supplementary file 1 — Supplementary Material 1 [file 41598_2025_28607_MOESM1_ESM.xlsx]

## Sheet: Sheet1
Sample ID	Sample Type	CS 10 mg/ml			CS 20 mg/ml			CSNPs 0.25 mg ml			CIP 5μg/ml			CS 10 mg/ml + CIP 5μg/ml			CS 20 mg/ml + CIP 5μg/ml			CSNPs 0.25 mg ml + CIP 5μg/ml
		Diameter	Radius	Area	Diameter	Radius	Area	Diameter	Radius	Area	Diameter	Radius	Area	Diameter	Radius	Area	Diameter	Radius	Area	Diameter	Radius	Area
1	broiler	1.7	0.85	2.26865	1.9	0.95	2.83385	1.9	0.95	2.83385	1.7	0.85	2.26865	2.1	1.05	3.46185	2.4	1.2	4.5216	2.5	1.25	4.90625
2	broiler	2.1	1.05	3.46185	2.6	1.3	5.3066	2.7	1.35	5.72265	1.9	0.95	2.83385	2.3	1.15	4.15265	2.8	1.4	6.1544	3	1.5	7.065
3	broiler	2	1	3.14	2.4	1.2	4.5216	2.4	1.2	4.5216	2.2	1.1	3.7994	2.6	1.3	5.3066	3.2	1.6	8.0384	3.4	1.7	9.0746
4	broiler	1.8	0.9	2.5434	2	1	3.14	1.9	0.95	2.83385	1.1	0.55	0.94985	2.1	1.05	3.46185	2.5	1.25	4.90625	2.2	1.1	3.7994
5	broiler	2	1	3.14	2.5	1.25	4.90625	2.7	1.35	5.72265	2.4	1.2	4.5216	2.7	1.35	5.72265	3	1.5	7.065	3.2	1.6	8.0384
6	broiler	2.2	1.1	3.7994	2.6	1.3	5.3066	2.7	1.35	5.72265	1.4	0.7	1.5386	2.6	1.3	5.3066	3	1.5	7.065	3.1	1.55	7.54385
7	broiler	1.8	0.9	2.5434	2	1	3.14	2.2	1.1	3.7994	1.2	0.6	1.1304	2	1	3.14	2.2	1.1	3.7994	2.4	1.2	4.5216
8	broiler	1.6	0.8	2.0096	2.2	1.1	3.7994	2.3	1.15	4.15265	1.8	0.9	2.5434	2.4	1.2	4.5216	2.6	1.3	5.3066	2.7	1.35	5.72265
9	broiler	1.9	0.95	2.83385	2.1	1.05	3.46185	2.3	1.15	4.15265	0.7	0.35	0.38465	2.1	1.05	3.46185	2.3	1.15	4.15265	2.5	1.25	4.90625
10	broiler	2	1	3.14	2.2	1.1	3.7994	2.5	1.25	4.90625	2.3	1.15	4.15265	2.8	1.4	6.1544	2.9	1.45	6.60185	3.2	1.6	8.0384
11	broiler	1.7	0.85	2.26865	1.9	0.95	2.83385	2.2	1.1	3.7994	1.7	0.85	2.26865	2.1	1.05	3.46185	2.3	1.15	4.15265	2.6	1.3	5.3066
12	broiler	2	1	3.14	2.2	1.1	3.7994	2.5	1.25	4.90625	1.8	0.9	2.5434	2.5	1.25	4.90625	2.9	1.45	6.60185	3	1.5	7.065
13	broiler	2	1	3.14	2.5	1.25	4.90625	2.6	1.3	5.3066	1.4	0.7	1.5386	2.5	1.25	4.90625	2.7	1.35	5.72265	2.9	1.45	6.60185
14	broiler	1.5	0.75	1.76625	1.8	0.9	2.5434	2.2	1.1	3.7994	2	1	3.14	2.2	1.1	3.7994	2.4	1.2	4.5216	2.2	1.1	3.7994
15	broiler	2	1	3.14	2.2	1.1	3.7994	2.2	1.1	3.7994	2	1	3.14	2.4	1.2	4.5216	2.6	1.3	5.3066	2.6	1.3	5.3066
16	broiler	1.9	0.95	2.83385	2.1	1.05	3.46185	2.2	1.1	3.7994	2.1	1.05	3.46185	2.4	1.2	4.5216	2.6	1.3	5.3066	2.7	1.35	5.72265
17	broiler	1.8	0.9	2.5434	2	1	3.14	2.1	1.05	3.46185	1.9	0.95	2.83385	2.2	1.1	3.7994	2.4	1.2	4.5216	2.5	1.25	4.90625
18	broiler	2	1	3.14	2.2	1.1	3.7994	2.3	1.15	4.15265	0.9	0.45	0.63585	2.2	1.1	3.7994	2.4	1.2	4.5216	2.6	1.3	5.3066
19	broiler	2.2	1.1	3.7994	2.4	1.2	4.5216	2.4	1.2	4.5216	1.6	0.8	2.0096	2.5	1.25	4.90625	2.8	1.4	6.1544	3	1.5	7.065
20	buffalo	0.9	0.45	0.63585	1.3	0.65	1.32665	1.4	0.7	1.5386	0.8	0.4	0.5024	1.5	0.75	1.76625	1.6	0.8	2.0096	1.8	0.9	2.5434
21	buffalo	1.9	0.95	2.83385	2	1	3.14	2.1	1.05	3.46185	1.6	0.8	2.0096	2.1	1.05	3.46185	2.5	1.25	4.90625	2.6	1.3	5.3066
22	buffalo	1.7	0.85	2.26865	1.9	0.95	2.83385	2.2	1.1	3.7994	1.4	0.7	1.5386	2.6	1.3	5.3066	2.9	1.45	6.60185	2.8	1.4	6.1544
23	buffalo	1.3	0.65	1.32665	1.5	0.75	1.76625	1.7	0.85	2.26865	1.3	0.65	1.32665	1.5	0.75	1.76625	1.7	0.85	2.26865	1.7	0.85	2.26865
24	buffalo	1.9	0.95	2.83385	2.4	1.2	4.5216	2.4	1.2	4.5216	1.8	0.9	2.5434	2.1	1.05	3.46185	2.5	1.25	4.90625	2.5	1.25	4.90625
25	buffalo	1.7	0.85	2.26865	1.9	0.95	2.83385	2	1	3.14	1.6	0.8	2.0096	2.1	1.05	3.46185	2.3	1.15	4.15265	2.6	1.3	5.3066
26	buffalo	2	1	3.14	2.4	1.2	4.5216	2.5	1.25	4.90625	1.8	0.9	2.5434	1.9	0.95	2.83385	2.1	1.05	3.46185	2.5	1.25	4.90625
27	buffalo	1.3	0.65	1.32665	1.8	0.9	2.5434	2	1	3.14	1.5	0.75	1.76625	2.2	1.1	3.7994	2.5	1.25	4.90625	2.6	1.3	5.3066
28	buffalo	2	1	3.14	2.1	1.05	3.46185	2.4	1.2	4.5216	1.4	0.7	1.5386	2.2	1.1	3.7994	2.4	1.2	4.5216	2.6	1.3	5.3066
29	buffalo	1	0.5	0.785	1.3	0.65	1.32665	1.3	0.65	1.32665	2	1	3.14	2.1	1.05	3.46185	2.2	1.1	3.7994	2.5	1.25	4.90625
30	buffalo	2.2	1.1	3.7994	2.4	1.2	4.5216	2.3	1.15	4.15265	2.2	1.1	3.7994	2.4	1.2	4.5216	2.6	1.3	5.3066	2.6	1.3	5.3066
31	buffalo	2.2	1.1	3.7994	2.6	1.3	5.3066	2.7	1.35	5.72265	1.3	0.65	1.32665	2.4	1.2	4.5216	2.9	1.45	6.60185	3	1.5	7.065
32	buffalo	1.8	0.9	2.5434	2	1	3.14	2.1	1.05	3.46185	2.3	1.15	4.15265	2.2	1.1	3.7994	2.5	1.25	4.90625	2.5	1.25	4.90625
33	buffalo	1.7	0.85	2.26865	1.9	0.95	2.83385	2	1	3.14	1.2	0.6	1.1304	1.8	0.9	2.5434	2.1	1.05	3.46185	2.1	1.05	3.46185
34	buffalo	1.7	0.85	2.26865	1.9	0.95	2.83385	2	1	3.14	1.6	0.8	2.0096	2.1	1.05	3.46185	2.3	1.15	4.15265	2.4	1.2	4.5216
35	buffalo	2	1	3.14	2.2	1.1	3.7994	2.1	1.05	3.46185	1.4	0.7	1.5386	2.2	1.1	3.7994	2.4	1.2	4.5216	2.5	1.25	4.90625
36	buffalo	1.6	0.8	2.0096	2.1	1.05	3.46185	2.7	1.35	5.72265	1.9	0.95	2.83385	2.1	1.05	3.46185	2.3	1.15	4.15265	2.9	1.45	6.60185
37	buffalo	1.5	0.75	1.76625	1.7	0.85	2.26865	1.9	0.95	2.83385	1.7	0.85	2.26865	1.9	0.95	2.83385	2.1	1.05	3.46185	2.2	1.1	3.7994
38	buffalo	1.6	0.8	2.0096	1.7	0.85	2.26865	1.9	0.95	2.83385	1.6	0.8	2.0096	1.9	0.95	2.83385	2.1	1.05	3.46185	2.3	1.15	4.15265
39	buffalo	1.8	0.9	2.5434	2.1	1.05	3.46185	2.1	1.05	3.46185	1.1	0.55	0.94985	2	1	3.14	2.3	1.15	4.15265	2.2	1.1	3.7994
