# Supplementary material for: Chitosan mitigates pan drug resistance in citrobacter freundii exhibiting AmpC and ESBL from Egyptian livestock
Source: Sci Rep. 2025 Dec 5;15:43285. doi: 10.1038/s41598-025-28607-0 (PMC12686506; doi:10.1038/s41598-025-28607-0)
Supplement: Supplementary file 2 — Supplementary Material 2 [file 41598_2025_28607_MOESM2_ESM.xlsx]

## Sheet: total MIC
Sample ID	Sample type		Chitozan 1% MIC	Chitozan 2% MIC	Chitozan nps MIC
1	broiler	C.Liver1	2.5	6.875	0.104167
2	broiler	C.Small intestine2	8.33333	3.75	0.104167
3	broiler	C.Small intestine1	6.66667	3.33333	0.114583
4	broiler	C.Meat3	2.29167	2.91667	0.0468767
5	broiler	C.Meat2	8.33333	3.75	0.09375
6	broiler	C.Meat1	5.83333	4.58333	0.06771
7	broiler	C.Liver3	8.33333	2.08333	0.0833333
8	broiler	C.Liver2	4.16667	5.83333	0.0833333
9	broiler	C.Kidney2	8.33333	4.16667	0.06771
10	broiler	C.Kidney1	8.33333	3.33333	0.0638
11	broiler	C.Gizzard4	2.91667	5.41667	0.0520833
12	broiler	C.Gizzard3	3.33333	5.83333	0.135417
13	broiler	C.Gizzard2	4.16667	0.416667	0.0416667
14	broiler	C.Gizzard1	2.08333	1.97917	0.166667
15	broiler	C.Gall bladder2	2.70833	1.45833	0.0182267
16	broiler	C.Gall bladder1	0.625	0.6771	0.109377
17	broiler	C.Cloacal swab3	4.58333	2.91667	0.0625
18	broiler	C.Cloacal swab2	1.97917	2.29167	0.0260433
19	broiler	C.Cloacal swab1	8.33333	1.875	0.135417
20	buffalo	B.Rumen2	3.64583	3.33333	0.145833
21	buffalo	B.Rumen1	3.33333	2.91667	0.0729167
22	buffalo	B.Fecal matter3	2.60417	4.58333	0.0885433
23	buffalo	B.Fecal matter2	10	3.54167	0.208333
24	buffalo	B.Fecal matter1	3.54167	1.45833	0.0520833
25	buffalo	B.Abomasum5	2.91667	2.08333	0.145833
26	buffalo	B.Abomasum4	4.16667	2.91667	0.135417
27	buffalo	B.Abomasum3	3.33333	4.16667	0.125
28	buffalo	B.Abomasum2	3.33333	2.60417	0.0911433
29	buffalo	B.Abomasum1	3.33333	5.83333	0.135417
30	buffalo	B. Reticulum2	4.58333	2.08333	0.166667
31	buffalo	B. Reticulum1	3.54167	2.08333	0.125
32	buffalo	B. Omasum1	6.66667	3.64583	0.166667
33	buffalo	B. Meat2	5.20833	2.91667	0.0520833
34	buffalo	B. Meat1	2.1875	0.625	0.0468767
35	buffalo	B. Liver1	2.91667	1.04167	0.135417
36	buffalo	B. Jejunum3	1.66667	2.91667	0.0833333
37	buffalo	B. Jejunum2	0.520833	5.41667	0.0625
38	buffalo	B. Jejunum1	3.33333	4.16667	0.0520833
39	buffalo	B. Gall bladder1	3.33333	1.66667	0.166667

## Sheet: MBC chickens
	Chitosan 2% MBC		count	Chitosan 2% MBC	cumulative	Column1				Chitosan 1% MBC		count	Chitosan 1% MBC	cumulative	Column1			CSNPs MBC		count	CSNPs MBC	cumulative	Column1
C.Gizzard3	1.66667		1	1.66667	1				C.Small intestine2	2.91667		1	2.91667	1			C.Meat2	0.0729167		1	0.0729167	1	IQR 0.053
C.Gall bladder1	2.08333		2	2.08333	3				C.Cloacal swab2	3.33333		2	3.33333	3			C.Cloacal swab3	0.0833333		1	0.0833333	2
C.Cloacal swab3	2.08333		2	3.33333	5	Q1			C.Cloacal swab1	3.33333		2	4.16667	5	Q1		C.Cloacal swab1	0.0885433		1	0.0885433	3
C.Liver1	3.33333		2	4.16667	7	IQR 3.334			C.Liver2	4.16667		2	5	7	IQR 2.5		C.Liver1	0.114583		1	0.114583	4
C.Meat1	3.33333		4	5	11	MIC50			C.Gall bladder1	4.16667		5	5.83333	12	MBC50		C.Meat1	0.135417		1	0.135417	5	Q1
C.Small intestine2	4.16667		8	6.66667	19	Q3, MBC90			C.Meat1	5		7	6.66667	19	Q3, MBC90		C.Meat3	0.145833		3	0.145833	8
C.Cloacal swab1	4.16667		3	8.33333	19	MBC90			C.Gizzard3	5							C.Gizzard3	0.145833		3	0.166667	11	MBC50
C.Small intestine1	5								C.Meat3	5.83333							C.Cloacal swab2	0.145833		1	0.171877	12
C.Meat2	5								C.Liver3	5.83333							C.Liver3	0.166667		2	0.1875	14	Q3
C.Kidney2	5								C.Kidney1	5.83333							C.Gizzard1	0.166667		5	0.208333	19	MBC90
C.Cloacal swab2	5								C.Gizzard4	5.83333							C.Gall bladder2	0.166667
C.Meat3	6.66667								C.Gizzard1	5.83333							C.Liver2	0.171877
C.Liver2	6.66667								C.Liver1	6.66667							C.Kidney2	0.1875
C.Kidney1	6.66667								C.Small intestine1	6.66667							C.Gizzard2	0.1875
C.Gizzard4	6.66667								C.Meat2	6.66667							C.Small intestine2	0.208333
C.Gall bladder2	6.66667								C.Kidney2	6.66667							C.Small intestine1	0.208333
C.Liver3	6.66667								C.Gizzard2	6.66667							C.Kidney1	0.208333
C.Gizzard2	6.66667								C.Gall bladder2	6.66667							C.Gizzard4	0.208333
C.Gizzard1	6.66667								C.Cloacal swab3	6.66667							C.Gall bladder1	0.208333

## Sheet: MBC buffalo
	Chitosan 1% MBC		count	Chitosan 1% MBC	cumulative	Column1			Chitosan 2% MBC		count	Chitosan 2% MBC	cumulative	Column1			CSNPs MBC		count	CSNPs MBC	cumulative	Column1	Column2
B.Fecal matter1	2.5		3	2.5	3			B.Fecal matter2	2.08333		1	2.08333	1			B. Meat2	0.0520833		2	0.0520833	2
B.Abomasum1	2.5		3	3.33333	6	Q1		B. Jejunum3	2.66667		2	2.66667	3			B. Jejunum1	0.0520833		1	0.0625	3
B. Meat1	2.5		5	4.16667	11	MBC50		B. Jejunum2	2.66667		4	3.33333	7	Q1		B. Jejunum2	0.0625		2	0.0729167	5	Q1
B.Fecal matter2	3.33333		1	4.25	12			B.Fecal matter1	3.33333		1	3.54167	8			B.Fecal matter3	0.0729167		2	0.09375	7
B.Abomasum4	3.33333		4	5	16	Q3		B.Abomasum3	3.33333		1	3.75	9			B. Jejunum3	0.0729167		2	0.125	9
B. Jejunum1	3.33333		1	5.08333	17			B. Meat1	3.33333		1	3.83333	10	MBC50		B.Rumen2	0.09375		1	0.145833	10	MBC50
B.Rumen1	4.16667		1	5.66667	18	MBC90		B. Liver1	3.33333		6	4.16667	16	Q3		B.Rumen1	0.09375		4	0.166667	14	Q3	IQR 0.094
B.Abomasum2	4.16667		1	6.16667	19	IQR 1.667		B. Omasum1	3.54167		1	4.33333	17	IQR 0.834		B.Fecal matter2	0.125		4	0.208333	18	MBC90
B. Reticulum2	4.16667		1	6.66667	20	MAX		B. Meat2	3.75		1	4.58333	18	MBC90		B. Gall bladder1	0.125		2	0.25	20	MAX
B. Liver1	4.16667							B.Rumen1	3.83333		1	5.83333	19			B.Abomasum2	0.145833
B. Jejunum3	4.16667							B.Rumen2	4.16667		1	6.66667	20	MAX		B.Fecal matter1	0.166667
B.Fecal matter3	4.25							B.Fecal matter3	4.16667							B.Abomasum4	0.166667
B.Abomasum5	5							B.Abomasum5	4.16667							B.Abomasum1	0.166667
B.Abomasum3	5							B.Abomasum4	4.16667							B. Omasum1	0.166667
B. Omasum1	5							B.Abomasum2	4.16667							B.Abomasum5	0.208333
B. Meat2	5							B.Abomasum1	4.16667							B.Abomasum3	0.208333
B. Jejunum2	5.08333							B. Jejunum1	4.33333							B. Reticulum2	0.208333
B.Rumen2	5.66667							B. Reticulum1	4.58333							B. Reticulum1	0.208333
B. Gall bladder1	6.16667							B. Reticulum2	5.83333							B. Meat1	0.25
B. Reticulum1	6.66667							B. Gall bladder1	6.66667							B. Liver1	0.25

## Sheet: MIC chickens
	Chitosan 1% MIC		count	Chitosan 1% MIC	cumulative	Column1				Chitosan 2% MIC		count	Chitosan 2% MIC	cumulative	Column1				CSNPs MIC		count	CSNPs MIC	cumulative	Column1
C.Gall bladder1	0.625		1	0.625	1				C.Gizzard2	0.416667		1	0.416667	1				C.Gall bladder2	0.0182267		1	0.0182267	1
C.Cloacal swab2	1.97917		1	1.97917	2				C.Gall bladder1	0.6771		1	0.6771	2				C.Cloacal swab2	0.0260433		1	0.0260433	2
C.Gizzard1	2.08333		1	2.08333	3				C.Gall bladder2	1.45833		1	1.45833	3				C.Gizzard2	0.0416667		1	0.0416667	3
C.Meat3	2.29167		1	2.29167	4				C.Cloacal swab1	1.875		1	1.875	4	Q1			C.Meat3	0.0468767		2	0.0468767	5
C.Liver1	2.5		1	2.5	5	QI			C.Gizzard1	1.97917		1	1.97917	5				C.Gizzard4	0.0520833		2	0.0625	7	IQR1
C.Gall bladder2	2.70833		1	2.70833	6				C.Liver3	2.08333		1	2.08333	6				C.Cloacal swab3	0.0625		2	0.06771	9
C.Gizzard4	2.91667		1	2.91667	7				C.Cloacal swab2	2.29167		1	2.29167	7				C.Kidney1	0.0638		2	0.0833333	11	MIC50
C.Gizzard3	3.33333		1	3.33333	8				C.Meat3	2.91667		2	2.91667	9	MIC50			C.Meat1	0.06771		1	0.09375	12
C.Liver2	4.16667		2	4.16667	10	MIC50			C.Cloacal swab3	2.91667		2	3.33333	11				C.Kidney2	0.06771		2	0.104167	14	IQR 0.05
C.Gizzard2	4.16667		1	4.58333	11				C.Small intestine1	3.33333		2	3.75	13				C.Liver3	0.0833333		2	0.109377	16	IQR3
C.Cloacal swab3	4.58333		1	5.83333	12	IQR 4.17			C.Kidney1	3.33333		1	4.16667	14	IQR 2.7			C.Liver2	0.0833333		2	0.135417	18	MIC90
C.Meat1	5.83333		1	6.66667	13	Q3			C.Small intestine2	3.75		1	4.58333	15	Q3			C.Meat2	0.09375		1	0.166667	19	MAXIMIUM
C.Small intestine1	6.66667		6	8.33333	19	MIC90			C.Meat2	3.75		1	5.41667	16				C.Liver1	0.104167
C.Small intestine2	8.33333								C.Kidney2	4.16667		2	5.83333	18	MIC90			C.Small intestine2	0.104167
C.Meat2	8.33333								C.Meat1	4.58333		1	6.875	19	MAXI			C.Gall bladder1	0.109377
C.Liver3	8.33333								C.Gizzard4	5.41667								C.Small intestine1	0.114583
C.Kidney2	8.33333								C.Liver2	5.83333								C.Gizzard3	0.135417
C.Kidney1	8.33333								C.Gizzard3	5.83333								C.Cloacal swab1	0.135417
C.Cloacal swab1	8.33333								C.Liver1	6.875								C.Gizzard1	0.166667

## Sheet: MIC buffalo
	Chitosan 1% MIC		count	Chitosan 1% MIC	cumulative	Column1				Chitosan 2% MIC		count	Chitosan 2% MIC	cumulative	Column1				CSNPs MIC		count	CSNPs MIC	cumulative	Column1
B. Jejunum2	0.520833		1	0.520833	1				B. Meat1	0.625		1	0.625	1				B. Meat1	0.0468767		4	0.0468767	4
B. Jejunum3	1.66667		1	1.66667	2				B. Liver1	1.04167		1	1.04167	2				B.Fecal matter1	0.0520833		1	0.0625	5
B. Meat1	2.1875		1	2.1875	3				B.Fecal matter1	1.45833		1	1.45833	3				B. Meat2	0.0520833		1	0.0729167	6
B.Fecal matter3	2.60417		1	2.60417	4				B. Gall bladder1	1.66667		1	1.66667	4				B. Jejunum1	0.0520833		1	0.0833333	7
B.Abomasum5	2.91667		2	2.91667	6				B.Abomasum5	2.08333		3	2.08333	7				B. Jejunum2	0.0625		2	0.0885433	9
B. Liver1	2.91667		6	3.33333	12	MIC50			B. Reticulum2	2.08333		1	2.60417	8				B.Rumen1	0.0729167		2	0.125	11	MIC50
B.Rumen1	3.33333		2	3.54167	14				B. Reticulum1	2.08333		4	2.91667	12	MIC50			B. Jejunum3	0.0833333		3	0.135417	14	IQR(Q3-Q1) 0.0825
B.Abomasum3	3.33333		1	3.64583	15				B.Abomasum2	2.60417		1	3.33333	13				B.Fecal matter3	0.0885433		2	0.145833	16
B.Abomasum2	3.33333		1	4.16667	16				B.Rumen1	2.91667		1	3.54167	14				B.Abomasum2	0.0911433		3	0.166667	19	MIC90
B.Abomasum1	3.33333		1	4.58333	17				B.Abomasum4	2.91667		1	3.64583	15				B.Abomasum3	0.125		1	0.208333	20
B. Jejunum1	3.33333		1	5.20833	18	MIC90			B. Meat2	2.91667		2	4.16667	17				B. Reticulum1	0.125
B. Gall bladder1	3.33333		1	6.66667	19				B. Jejunum3	2.91667		1	4.58333	18	MIC90			B.Abomasum4	0.135417
B.Fecal matter1	3.54167		1	10	20	MAXIMIUM			B.Rumen2	3.33333		1	5.41667	19				B.Abomasum1	0.135417
B. Reticulum1	3.54167								B.Fecal matter2	3.54167		1	5.83333	20	MAX			B. Liver1	0.135417
B.Rumen2	3.64583								B. Omasum1	3.64583					IQR (Q3-Q1) 1.7			B.Rumen2	0.145833
B.Abomasum4	4.16667								B.Abomasum3	4.16667								B.Abomasum5	0.145833
B. Reticulum2	4.58333								B. Jejunum1	4.16667								B. Reticulum2	0.166667
B. Meat2	5.20833								B.Fecal matter3	4.58333								B. Omasum1	0.166667
B. Omasum1	6.66667								B. Jejunum2	5.41667								B. Gall bladder1	0.166667
B.Fecal matter2	10								B.Abomasum1	5.83333								B.Fecal matter2	0.208333

## Sheet: Cumulative Curve of MIC
				Chitosan 2% MIC buffalo	Cumulative count of buffalo	Chitosan 2% MIC broiler	Cumulative count of broiler chicken
				0.625	1	0.416667	1
				1.04167	2	0.6771	2
				1.45833	3	1.45833	3
				1.66667	4	1.875	4
				2.08333	7	1.97917	5
				2.60417	8	2.08333	6
				2.91667	12	2.29167	7
				3.33333	13	2.91667	9
				3.54167	14	3.33333	11
				3.64583	15	3.75	13
				4.16667	17	4.16667	14
				4.58333	18	4.58333	15
				5.41667	19	5.41667	16
				5.83333	20	5.83333	18
						6.875	19
				CS 1% MIC	Cumulative count of buffalo	CS 1% MIC	Cumulative count of broiler chicken							CSNPs MIC	Cumulative count of buffalo	CSNPs MIC	Cumulative count of broiler chicken
				0.520833	1	0.625	1							0.0468767	4	0.0182267	1
				1.66667	2	1.97917	2							0.0625	5	0.0260433	2
				2.1875	3	2.08333	3							0.0729167	6	0.0416667	3
				2.60417	4	2.29167	4							0.0833333	7	0.0468767	5
				2.91667	6	2.5	5							0.0885433	9	0.0625	7
				3.33333	12	2.70833	6							0.125	11	0.06771	9
				3.54167	14	2.91667	7							0.135417	14	0.0833333	11
				3.64583	15	3.33333	8							0.145833	16	0.09375	12
				4.16667	16	4.16667	10							0.166667	19	0.104167	14
				4.58333	17	4.58333	11							0.208333	20	0.109377	16
				5.20833	18	5.83333	12									0.135417	18
				6.66667	19	6.66667	13									0.166667	19
				10	20	8.33333	19

## Sheet: Cumulative Curve of MBC
Chitosan 1% MBC	Cumulative count of buffalo	Chitosan 1% MBC	Cumulative count of broiler chicken								CSNPs MBC	Cumulative count of buffalo	CSNPs MBC	Cumulative count of broiler chicken
2.5	3	2.91667	1								0.0520833	2	0.0729167	1
3.33333	6	3.33333	3								0.0625	3	0.0833333	2
4.16667	11	4.16667	5								0.0729167	5	0.0885433	3
4.25	12	5	7								0.09375	7	0.114583	4
5	16	5.83333	12								0.125	9	0.135417	5
5.08333	17	6.66667	19								0.145833	10	0.145833	8
5.66667	18										0.166667	14	0.166667	11
6.16667	19										0.208333	18	0.171877	12
6.66667	20										0.25	20	0.1875	14
													0.208333	19
Chitosan 2% MBC	Cumulative count of buffalo	Chitosan 2% MBC	Cumulative count of broiler chicken
2.08333	1	1.66667	1
2.66667	3	2.08333	3
3.33333	7	3.33333	5
3.54167	8	4.16667	7
3.75	9	5	11
3.83333	10	6.66667	19
4.16667	16
4.33333	17
4.58333	18
5.83333	19
6.66667	20
